# Supplementary material for: Panapophenanthrin, a Rare Oligocyclic Diterpene from Panus strigellus
Source: Metabolites. 2023 Jul 13;13(7):848. doi: 10.3390/metabo13070848 (PMC10385786; doi:10.3390/metabo13070848)
Supplement: Supplementary file 1 [file metabolites-13-00848-s001.zip]

Archive with 1 entries (1 files):
- metabolites-2469715-SI.pdf
